# Supplementary material for: A Questionnaire Survey on Long-Term Outcomes in Cats Breed-Screened for Feline Cardiomyopathy
Source: Animals (Basel). 2022 Oct 15;12(20):2782. doi: 10.3390/ani12202782 (PMC9597769; doi:10.3390/ani12202782)
Supplement: Supplementary file 1 [file animals-12-02782-s001.zip]

Archive with 1 entries (1 files):
- animals-1958419-supplementary.pdf
